# Supplementary material for: Characteristics of RSV-Specific Maternal Antibodies in Plasma of Hospitalized, Acute RSV Patients under Three Months of Age
Source: PLoS One. 2017 Jan 30;12(1):e0170877. doi: 10.1371/journal.pone.0170877 (PMC5279754; doi:10.1371/journal.pone.0170877)
Supplement: S1 Table — (XLS) [file pone.0170877.s001.xls]

## Sheet: Summary_data
Age	Gender	Gestational Age	Breastfeeding	Tachypneu	Saturation <93)	Birth weight	Duration symptoms	Duration hosp	Duration oxygen	Oxygentherapy	Admission ICU	Symptomatic	IgG	IgG avidity	IgG1	IgG1 avidity	Neutralization wild-type (V35)	Neutralization dG-type (V11)	V11/V35	Post-F	Pre-F	G protein	Difference Pre-F and Post F	Difference Pre-F and G	Inhibition D25 (pre)	Inhibition 131-2A (post)	Ratio pre/postfusion
59	M	35	1	0	0	2750	3	5	0	0	0	3	151.017	45.5663	108.872	37.7736	7.95873	6.1517	0.77295	1415	202.4	160.9	1212.6	41.5	4.33429	4.56951	0.948523
58	M	41	1	1	0	2943	4	18	0	0	0	4	62.5438	45.4716	50.2211	53.64	7.85533	6.59944	0.840123	225.2	192.1	111	33.1	81.1	4.65242
72	M	39.2	0	1	0	3190	4	2	0	0	0	4	129.949	47.6884	148.442	55.7077	8.23398	6.75772	0.820711	2132	163.7	199.6	1968.3	-35.9	5.07341	5.49401	0.923444
66	V	39.7	0	1	0	2672	3	6	0	0	0	3	86.6914	54.3606	109.52	58.8946	8.63909	6.71214	0.77695	512.4	194.2	92.26	318.2	101.94
60	V	41	1	1	0	3720	2	4	0	0	0	2	84.4592	56.9322	83.1942	60.88	9.25951	9.04094	0.976395	589.6	273.2	302.7	316.4	-29.5	5.84893	5.00581	1.16843
23	M	40	1		0	3565	3		0	0	0		111.912	81.0428	150.485	51.8307	10.8387	10.4583	0.964904	1315	653	709.5	662	-56.5	8.2421	5.88404	1.40075
51	M	37	1	0	0	3125	3	5	0	0	0	3	103.587	50.7471	76.2063	59.3702	7.8141	6.95126	0.889579	712.8	121.8	263.8	591	-142	4.69196	4.81921	0.973594
43	V	39	1	0	0	3780	1	5	0	0	0	1	133.291	39.1444	128.396	48.5958	9.43777	7.63449	0.808929	646.4	228.7	602.5	417.7	-373.8	6.78348	5.91851	1.14615
79	M	39	1	0	0	4260	10	3	0	0	0	10	74.6399	47.8393	73.4329	60.4443	11.2904	11.2681	0.99802	262.9	154.8	310.1	108.1	-155.3	5.68064
36	M	37	0	1	0	3030	3	11	0	0	0	4	118.837	24.7786	128.141	54.9054	8.96192	9.06586	1.0116	2824	346.2	146.9	2477.8	199.3	6.15261	7.7763	0.791201
32	M	40	1	1	0	3640	4	23	0	0	0	4	45.3673	40.0122	50.664	51.5824	9.43908	8.11143	0.859345	251.4	209	135.9	42.4	73.1
74	V	37.3	0	0	0	3288	2	15	1	1	0	2	120.782	50.9834	137.717	58.0842	9.41254	8.24176	0.875615	647.1	366.9	167.2	280.2	199.7	5.54055	5.08518	1.08955
24	M	35.3	0	0	0	2660	2	7	6	1	0	2	47.0413	43.6109	35.4551	47.8163	10.1387	9.5419	0.941139	155.8	111.1	122	44.7	-10.9	3.96112
78	V	40	0	1	0	3030	4	9	8	1	0	4	38.4501	51.7593	33.1826	50.6158	7.14754	6.09373	0.852564	93.86	81.22	98.48	12.64	-17.26	4.72652
57	V	39.7	0	1	0	3496	2	8	1	1	0	2	54.8448	48.0234	65.5802	39.0077	8.39662	6.74388	0.803166	158.7	86.39	132.6	72.31	-46.21
12	M	36.9	0	1	0	3098	5	11	8	1	0	5	198.911	41.9646	102.443	88.5817	9.14783	7.63744	0.834891	1851	364.8	518.4	1486.2	-153.6	5.85746	5.41962	1.08079
68	V	38.6	1	1	1	3246	5	5	4	1	0	5	61.0161	40.9315	60.019	38.1969	6.51474	5.4434	0.835553	546.3	159.1	176	387.2	-16.9	4.74811
60	M	40.4	1	1	1	4400	3	11	3	1	0	3	77.4228	46.3122	81.6347	38.8101	8.01537	5.29843	0.661033	113.1	110.2	261.2	2.9	-151
53	M	37	0	1	1	3130	5	8	7	1	0	5	58.79	50.3401	45.1872	59.7829	9.32243	7.91276	0.848788	258.2	224.8	246.7	33.4	-21.9	3.35546	5.19344	0.646096
37	V	41	1	1	1	3585	10	4	3	1	0	10	123.672	68.9141	71.3501	99.8652	9.51436	7.84602	0.82465	840	465.6	680	374.4	-214.4	6.33066	5.53436	1.14388
60	V	38	1	1	1	3500	4	4	2	1	0	4	382.04	37.3004	477.029	33.1625	9.89286	8.26308	0.835258	790.2	365.6	826.4	424.6	-460.8	7.15706	5.29038	1.35284
19	M	36.3	1	1	0	2750	2	10	8	1	1	2	30.8495	68.6582	35.1535	34.1594	7.49072	6.50113	0.867892	385.6	133.1	58.61	252.5	74.49	4.89054
41	M	37	1	1	0	3064	3	12	11	1	1	3	59.3647	35.8369	66.8551	68.4812	9.1175	9.02813	0.990198	295.9	108.9	137.8	187	-28.9	4.58531
20	M	35.6	1	1	0	2930	2	13	8	1	1	2	79.6629	40.2062	117.407	38.3947	9.71291	8.2157	0.845853	390.2	302.9	218.7	87.3	84.2	5.34293
90	V			1			4	11	7	1	1	4	39.2787	43.13	51.0248	65.4804	8.68966	5.96584	0.686545	272.4	100.8	9.582	171.6	91.218
17	M	38.9	1	1	0	4845	5	11	9	1	1	5	116.767	45.0868	99.3477	38.9601	10.0391	7.09903	0.707135	638.2	221.4	272.2	416.8	-50.8	4.97281
31	V	38.7	1	1	0	2800	4	10	9	1	1	4	137.571	45.6572	177.239	46.6224	10.0564	9.1701	0.911864	1054	565.8	517.8	488.2	48	7.04621	5.83095	1.20841
76	M	36	1	1	1	2080	14	21	17	1	1	14	119.415	51.0972	160.454	62.4815	9.50127	8.04838	0.847084	750.1	309.3	1029	440.8	-719.7	5.36175	5.17674	1.03574
30	M	40.6	0	1	1	4040	3	8	6	1	1	3	86.7951	65.1757	145.375	58.92	9.66748	9.33691	0.965806	1145	392.6	248.8	752.4	143.8	6.78632	5.53167	1.22681
76	V	41.2	1	1	1	3770	5	11	7	1	1	5	40.4341	44.9271	36.992	81.7491	9.92128	8.87543	0.894585	147.3	77.58	60.83	69.72	16.75
14	V	39.6	1	1	1	3085	3	9	10	1	1	3	424.721	44.5027	240.721	42.0962	10.5937	10.0263	0.946443	720.8	445.5	464.2	275.3	-18.7	7.24052	4.49213	1.61183
32	V	39.5	1		1	3290	2	10	6	1	1	2	59.2288	37.8965	87.4845	34.7366	8.9125	8.93937	1.00301	258.3	442.8	194.9	-184.5	247.9	4.14888
38	M	38	0	1		4058	1	15	10	1	1	1	33.1843	40.378	38.8728	86.0719	8.92011	7.17156	0.803977	106	78.21	164.4	27.79	-86.19
87	M	30.4	0			1500							83.4143	55.3106			7.14663	6.31119	0.8831	309.3	302.5	176.7	6.8	125.8	3.86545	4.6964	0.823066
61	M	40.4	0			4040							146.392	45.1172			7.7496	6.63006	0.855536	1596	218.3	169	1377.7	49.3	4.27745	4.51421	0.947551
47	M	33.3	0			2375							53.4583	70.0285			8.21328	5.4581	0.664545	79.04	78.43	102.3	0.61	-23.87
69	M	37.3	1			3105							145.5	47.6694			8.48575	8.05025	0.948679	543.5	197.6	129.3	345.9	68.3	5.69341	4.47286	1.27288
80	V	34.5	1			2126							105.875	52.4659			8.5135	6.3667	0.747836	125.9	111.3	264.5	14.6	-153.2
80	V	37.6	1			2035							88.9447	58.3907			8.56843	7.43013	0.867151	979.8	221.7	98.19	758.1	123.51	5.00603
64	M	35.3	1			2590							171.901	43.0234			8.78596	8.02841	0.913777	280	193.1	1084	86.9	-890.9	6.22819
71	M	39	1			2960							121.827	52.4805			9.77431	10.0666	1.02991	947.1	402.2	212.1	544.9	190.1	5.80019	5.36992	1.08013
80	M	38.5	0			2420							124.22	72.5845			9.78731	9.52295	0.972989	2394	565.4	1246	1828.6	-680.6	5.58007	6.29668	0.886192
73	M	39.5	0			3900							120.782	57.0434			9.95052	8.52435	0.856673	374.6	222.2	383.1	152.4	-160.9	6.20854
59	M	37	1			2930							90.7171	68.3747			10.9219	11.1058	1.01684	431.3	215.8	365.5	215.5	-149.7	5.94275
